# Supplementary material for: On-target and direct modulation of alloreactive T cells by a nanoparticle carrying MHC alloantigen, regulatory molecules and CD47 in a murine model of alloskin transplantation
Source: Drug Deliv. 2018 Mar 6;25(1):703–15. doi: 10.1080/10717544.2018.1447049 (PMC6058602; doi:10.1080/10717544.2018.1447049)
Supplement: IDRD_Shen_et_al_Supplemental_Content.zip [file IDRD_A_1447049_SM2178.zip]

Archive with 7 entries (7 files):
- Supplementary Figure 1.pdf
- Supplementary Figure 2.pdf
- Supplementary Figure 3.pdf
- Supplementary Figure 4.pdf
- Supplementary Figure 5.pdf
- Supplementary Figure 6.pdf
- Supplementary Figure 7.pdf
